# Supplementary material for: Structure- and Content-Dependent Efficiency of Cas9-Assisted DNA Cleavage in Genome-Editing Systems
Source: Int J Mol Sci. 2022 Nov 11;23(22):13889. doi: 10.3390/ijms232213889 (PMC9693425; doi:10.3390/ijms232213889)
Supplement: Supplementary file 1 [file ijms-23-13889-s001.zip]

Archive with 1 entries (1 files):
- ijms-1971102-supplementary.pdf
